# Supplementary material for: Characterization and Valorization of the Agricultural Waste Obtained from Lavandula Steam Distillation for Its Reuse in the Food and Pharmaceutical Fields
Source: Molecules. 2022 Feb 28;27(5):1613. doi: 10.3390/molecules27051613 (PMC8911589; doi:10.3390/molecules27051613)
Supplement: Supplementary file 1 [file molecules-27-01613-s001.zip]

Archive with 1 entries (1 files):
- molecules-1591485-supplementary.pdf
